# Supplementary material for: Use of high-throughput RT-qPCR to assess modulations of gene expression profiles related to genomic stability and interactions by cadmium
Source: Arch Toxicol. 2015 Nov 2;90(11):2745–61. doi: 10.1007/s00204-015-1621-7 (PMC5065590; doi:10.1007/s00204-015-1621-7)
Supplement: Supplementary file 1 — Supplementary material 1 (XLSX 13 kb) [file 204_2015_1621_MOESM1_ESM.xlsx]

## Sheet: Tabelle1
	Supplementary table 1: Name of coding protein for the selected genes.
Gene	name of coding protein
ABCB1	multidrug resistance protein 1 (MDR1)
ABCC1	multidrug resistance associated protein 1 (MRP1)
ACTB	β-actin (ACTB)
ADH1B	alcohol dehydrogenase subunit beta (ADH)
ALDH1A1	aldehyde dehydrogenase 1 (ALDH1)
APAF1	apoptotic protease activating factor (APAF1)
APEX1	apurinic-apyrimidinic endonuclease 1 (APEX1/Ref-1)
ATM	ataxia telangiectasia mutated (ATM)
ATR	ataxia telangiectasia and Rad3-related protein (ATR)
AXIN2	axin 2 (AXIN2)
B2M	beta-2-microglobin (B2M)
BAX	bcl2-associated x protein (bax)
BBC3	p53 up-regulated modulator of apoptosis (PUMA)
BCL2	b-cell cll/lymphoma 2 (bcl-2)
BCL2L1	bcl2-like 1 (bcl-xL)
BRCA1	breast cancer 1, early onset (BRCA1)
BRCA2	breast cancer 2, early onset (BRCA2)
BTRC	transducin repeat containing E3 ubiquitin protein ligase, beta (β-TrCP)
CAT	catalase (CAT)
CCND1	cyclin D1 (CCND1)
CDKN1A	cyclin-dependent kinase inhibitor 1A (p21)
CDKN1B	cyclin-dependent kinase inhibitor 1B (p27)
CDKN2B	cyclin-dependent kinase inhibitor 2B (p15)
CYP1A1	cytochrome P450, family 1, subfamily A, polypeptide 1 (CYP1A1)
DDB1	damage-specific DNA binding protein 1 (DDB1)
DDB2	damage-specific DNA binding protein 2 (DDB2)
DDIT3	growth arrest and DNA damage-inducible protein (GADD153)
E2F1	E2F transcription factor 1 (E2F1)
EGFR	epidermal growth factor receptor (EGFR)
EPHX1	epoxide hydrolase 1, microsomal (xenobiotic) (EPHX1)
ERCC1	excision repair cross-complementation group 1 (ERCC1)
ERCC2	excision repair cross-complementation group 2 (XPD)
ERCC4	excision repair cross-complementation group 4 (XPF)
ERCC5	excision repair cross-complementation group 5 (XPG)
FTH1	ferritin, heavy polypeptide 1 (FTH1)
G6PD	glucose-6-phosphate dehydrogenase (G6PD)
GADD45A	growth arrest and DNA-damage-inducible, alpha (GADD45A)
GAPDH	glyceraldehyde-3-phosphate dehydrogenase (GAPDH)
GCLC	glutamate-cysteine ligase, catalytic subunit (GCL)
GPX1	glutathione peroxidase 1 (GPX1)
GPX2	glutathione peroxidase 2 (GPX2)
GSR	glutathione reductase (GSR)
GSTP1	glutathione S-transferase pi 1 (GSTP1)
GUSB	glucuronidase, beta (GUSB)
HMOX1	heme oxygenase (decycling) 1 (HO1)
HPRT1	hypoxanthine phosphoribosyltransferase 1 (HPRT1)
HSPA1A	heat shock 70kDa protein 1A (hsp70)
IL8	interleukin 8 (IL8)
JUN	jun proto-oncogene (c-jun)
KEAP1	kelch-like ECH-associated protein 1 (Keap1)
LIG1	ligase I, DNA, ATP-dependent (LIG1)
LIG3	ligase III, DNA, ATP-dependent (LIG3)
MAP3K5	mitogen-activated protein kinase kinase kinase 5 (MAP3K5/ASK1)
MDM2	Mouse double minute 2 homolog proto-oncogene, E3 ubiquitin protein ligase (Mdm2)
MGMT	O-6-methylguanine-DNA methyltransferase (MGMT)
MLH1	mutL homolog 1 (MLH1)
MSH2	mutS homolog 2 (MSH2)
MT1X	metallothionein 1X (MT1X)
MT2A	metallothionein 2A (MT2A)
MYC	v-myc avian myelocytomatosis viral oncogene homolog (c-myc)
NAT1	N-acetyltransferase 1 (arylamine N-acetyltransferase) (NAT1)
NFE2L2	nuclear factor, erythroid 2-like 2 (Nrf2)
NFKB1	nuclear factor of kappa light polypeptide gene enhancer in B-cells 1 (p50/p105)
NFKB2	nuclear factor of kappa light polypeptide gene enhancer in B-cells 2 (p49/p100)
NFKBIA	nuclear factor of kappa light polypeptide gene enhancer in B-cells inhibitor, alpha (IKBA)
NQO1	NAD(P)H dehydrogenase, quinone 1 (NQO1)
OGG1	8-oxoguanine DNA glycosylase (hOGG1)
PARP1	poly (ADP-ribose) polymerase 1 (PARP1)
PCNA	proliferating cell nuclear antigen (PCNA)
PLK3	polo-like kinase 3 (PLK3)
PMAIP1	phorbol-12-myristate-13-acetate-induced protein 1 (Noxa)
POLB	polymerase (DNA directed), beta (POLB)
POLD1	polymerase (DNA directed), delta 1, catalytic subunit (POLD1)
PPM1D	protein phosphatase, Mg2+/Mn2+ dependent, 1D (PPM1D)
PRDX1	peroxiredoxin 1 (Prx1)
RAD50	RAD50 homolog (S. cerevisiae) (RAD50)
RAD51	RAD51 recombinase (RAD51)
RRM2B	ribonucleotide reductase M2 B (TP53 inducible) (p53R2)
SEPP1	selenoprotein P, plasma, 1 (SEPP1)
SIRT2	sirtuin 2 (SIRT2)
SLC30A1	solute carrier family 30 (zinc transporter), member 1 (ZnT1)
SOD1	superoxide dismutase 1, soluble (SOD1)
SOD2	superoxide dismutase 2, mitochondrial (SOD2/MnSOD)
SULT1A	sulfotransferase family, cytosolic, 1A, phenol-preferring, member 1 (SULT1A1)
TFRC	transferrin receptor (TFR)
TNFRSF10B	tumor necrosis factor receptor superfamily, member 10b (DR5)
TP53	tumor protein p53 (p53)
TXN	thioredoxin (Txr)
TXNRD1	thioredoxin reductase 1 (TxrR)
UGT1A1	UDP glucuronosyltransferase 1 family, polypeptide A1 (UGT1A1)
VEGFA	vascular endothelial growth factor A (VEGFA)
XIAP	X-linked inhibitor of apoptosis (XIAP)
XPA	xeroderma pigmentosum, complementation group A (XPA)
XPC	xeroderma pigmentosum, complementation group C (XPC)
XRCC5	X-ray repair complementing defective repair in Chinese hamster cells 5 (XRCC5)
