# Supplementary material for: Use of high-throughput RT-qPCR to assess modulations of gene expression profiles related to genomic stability and interactions by cadmium
Source: Arch Toxicol. 2015 Nov 2;90(11):2745–61. doi: 10.1007/s00204-015-1621-7 (PMC5065590; doi:10.1007/s00204-015-1621-7)
Supplement: Supplementary file 2 — Supplementary material 2 (XLSX 25 kb) [file 204_2015_1621_MOESM2_ESM.xlsx]

## Sheet: Tabelle1
Supplementary table 2: Detailed information on the selected genes. Gene symbol, gene ID, Reference Sequence accession number (RefSeq), primer sequences (forward (fwd) and reverse (rev)), position of primers on the RefSeq and exon and RefSeqs of captured splice variants (isoform hits) for the 95 selected genes.
Gene symbol	Gene ID	RefSeq		sequence 5` --> 3`	position	position	isoform hits
					RefSeq (nt)	exon
ADH1B	125	NM_000668.5	fwd:	GGTGGACATCAACAAGGACAA	750	6	NM_000668.5; NM_001286650.1; NM_000667.3; NM_000669.3
			rev:	CAACATAACAGGGAAGCCATCAT	932	6-7
ABCB1 (F)	5243	NM_000927.4	fwd:	AACACCACTGGAGCATTGAC	2918	21	NM_000927.4
			rev:	ACAGCAAGCCTGGAACCTA	2997	22
ABCC1 (F)	4363	NM_004996.3	fwd:	CCTGTTCTCGGAAACCATCC	763	5	NM_004996.3
			rev:	AAGGTGATCCTCGACAGGAA	837	6
ACTB (F)	60	NM_001101.3	fwd:	CCAACCGCGAGAAGATGAC	425	3	NM_001101.3
			rev:	TAGCACAGCCTGGATAGCAA	504	4
ALDH1A1	216	NM_000689.4	fwd:	CTGATGCCGACTTGGACAATG	1156	8-9	NM_000689.4
			rev:	ATACTTCTTAGCCCGCTCAACA	1307	9
APAF1	317	NM_181861.1	fwd:	ACCGTCTCCGCATTCTGA	1251	5	NM_181861.1; NM_013229.2; NM_181869.1; NM_181868.1; NM_001160.2
			rev:	TCTGTAACACTCTTGTCTCTGGTT	1389	6
APEX1	328	NM_001641.3	fwd:	ACTGTGCCTTCAAGAGACCAAATG	605	4	NM_001641.3; NM_080649.2; NM_001244249.1; NM_080648.2
			rev:	TCCTCATCGCCTATGCCGTAA	781	4-5
ATM (F)	472	NM_000051.3	fwd:	TACCAAGCAGCATGGAGGAA	6683	43	NM_000051.3
			rev:	GATTCATGGTAACTGGTTCCTTCTAC	6765	44
ATR (F)	545	NM_001184.3	fwd:	CATTCCAAAGCGCCACTGAA	7836	46	NM_001184.3
			rev:	CGCTGCTCAATGTCAAGAACA	7915	47
AXIN2	8313	NM_004655.3	fwd:	TGATAAGGTCCTGGCAACTCA	52	1	NM_004655.3
			rev:	GCGTGGTCTCTCTGTCTCT	226	2
B2M	567	NM_004048.2	fwd:	AAGATGAGTATGCCTGCCGTGT	344	2	NM_004048.2
			rev:	TCTTCAAACCTCCATGATGCTGCT	443	3-4
BAX (F)	581	NM_004324.3	fwd:	GGGTTGTCGCCCTTTTCTAC	395	4	NM_004324.3; NM_138761.3; NM_138763.3; NM_138764.4
			rev:	TCTTGGATCCAGCCCAACA	530	5
BBC3	27113	NM_001127240.2	fwd:	ACGACCTCAACGCACAGTA	704	3	NM_001127240.2; NM_001127241.2; NM_014417.4
			rev:	ATGCTACATGGTGCAGAGAAAG	953	4
BCL2 (F)	596	NM_000633.2	fwd:	TGACAGAGGATCATGCTGTACTTA	174	1	NM_000633.2; NM_000657.2
			rev:	TCCAATTCCTTTCGGATCTTTATTTCA	290	2
BCL2L1	598	NM_138578.1	fwd:	CCTCTCCCGACCTGTGATAC	163	1	NM_138578.1; NM_001191.2
			rev:	GGCTCAACCAGTCCATTGTC	350	2
BRCA1	672	NM_007294.3	fwd:	GCTTGACACAGGTTTGGAGTATGC	514	5-6	NM_007294.3; NM_007299.3; NM_007297.3; NM_007300.3; NM_007298.3
			rev:	GAGAGTTGGACACTGAGACTGGTT	702	7
BRCA2 (F)	675	NM_000059.3	fwd:	ATGCAGCAGACCCAGCTTA	8956	21	NM_000059.3
			rev:	TCCATGGCCTTCCTAATTTCCA	9085	22
BTRC	8945	NM_033637.3	fwd:	GAGCAGTGGTCAGAGTCAGAT	572	5	NM_033637.3, NM_001256856.1; NM_003939.4
			rev:	ACACAAGTTCAGCAGCACATAG	782	6
CAT (F)	847	NM_001752.3	fwd:	AGAAGTGCGGAGATTCAACAC	1370	10	NM_001752.3
			rev:	CCTCATTCAGCACGTTCACA	1449	11
CCND1 (F)	595	NM_053056.2	fwd:	AGAGGCGGAGGAGAACAAA	716	3	NM_053056.2
			rev:	AGGGCGGATTGGAAATGAAC	810	4
CDKN1A	1026	NM_000389.4	fwd:	GCAGACCAGCATGACAGATTTC	554	2-3	NM_000389.4; NM_078467.2; NM_001220777.1; NM_001220778.1
			rev:	ACAAACTGAGACTAAGGCAGAAGA	703	3
CDKN1B (F)	1027	NM_004064.4	fwd:	AGGAAGCGACCTGCAACC	1024	1	NM_004064.4
			rev:	TTGGGGAACCGTCTGAAACA	1108	2
CDKN2B (F)	1030	NM_004936.3	fwd:	TTACGGCCAACGGTGGATTA	310	1	NM_004936.3; NM_078487.2
			rev:	GGCATGCCCTTGTTCTCC	386	1
CYP1A1 (F)	1543	NM_000499.3	fwd:	AAACCAGTGGCAGATCAACC	1349	6	NM_000499.3
			rev:	AGGGGTGAGAAACCGTTCA	1427	7
DDB1	1642	NM_001923.4	fwd:	GGAGTCAATCACCTATCACAATGG	946	6	NM_001923.4
			rev:	GGTATGTCAAGCACTCAGCAAT	1193	8
DDB2	1643	NM_000107.2	fwd:	TCAAAGGGATTGGAGCTGGAG	644	3-4	NM_000107.2
			rev:	GTGACCACCATTCGGCTACTA	848	5
DDIT3	1649	NM_001195053.1	fwd:	TTAAGTCTAAGGCACTGAG	13	1	NM_001195053.1; NM_001195054.1; NM_001195055.1; NM_001195056.1; NM_004083.5
			rev:	GGTGTGGTGATGTATGAA	139	2
E2F1 (F)	1869	NM_005225.2	fwd:	AGCTCATTGCCAAGAAGTCCAA	673	3	NM_005225.2
			rev:	TCCTGGGTCAACCCCTCAA	766	4
EGFR (F)	1956	NM_201282.1	fwd:	GAACCCCGAGGGCAAATACA	1083	7	NM_201282.1; NM_201284.1; NM_201283.1; NM_005228.3
			rev:	CACGAGCCGTGATCTGTCA	1166	8
EPHX1	2052	NM_000120.3	fwd:	CCACGACTTACACCAGAGGAT	429	2-3	NM_000120.3; NM_001136018.2
			rev:	AATCTCCACCTGCTTCTTCCA	576	3
ERCC1 (F)	2067	NM_202001.2	fwd:	GCCGACTGCACATTGATCC	762	5	NM_202001.2; NM_001983.3; NM_001166049.1
			rev:	TCCGCTGGTTTCTGCTCATA	850	6
ERCC2 (F)	2068	NM_000400.3	fwd:	TACCCCGAGCAGTTCTCCTA	99	2	NM_000400.3; NM_001130867.1
			rev:	CTGAGGGCATCTCCAGGAC	180	3
ERCC4 (F)	2072	NM_005236.2	fwd:	CTTCTGGAATCTCTGAGAGCAA	934	5	NM_005236.2
			rev:	GAGGTGCTGGAGTCAAGAAA	1010	6
ERCC5 (F)	2073	NM_000123.3	fwd:	TTGATGGGGATGCTCCACTA	653	2	NM_000123.3; NM_001204425.1
			rev:	TGGAGTCACTGGACGCTAA	733	3
FTH1	2495	NM_002032.2	fwd:	TTACCTGTCCATGTCTTAC	337	1-2	NM_002032.2
			rev:	CATCACAGTCTGGTTTCT	512	2-3
G6PD (F)	2539	NM_000402.4	fwd:	GCCGTCACCAAGAACATTCA	683	5	NM_000402.4; NM_001042351.2
			rev:	CTCCCGAAGGGCTTCTCC	762	6
GADD45A (F)	1647	NM_001924.3	fwd:	GCTCCTGCTCTTGGAGAC	618	3	NM_001924.3; NM_001199741.1
			rev:	CAGGATCCTTCCATTGAGATGAA	733	4
GAPDH (F)	2597	NM_002046.5	fwd:	ACACCATGGGGAAGGTGAAG	184	2	NM_002046.5; NM_001289746.1; NM_001289745.1
			rev:	GTGACCAGGCGCCCAATA	244	3
GCLC (F)	2729	NM_001498.3	fwd:	TGGATGCCATGGGATTTGGAA	1197	6	NM_001498.3; NM_001197115.1
			rev:	CTCAGATATACTGCAGGCTTGGAA	1267	7
GPX1 (F)	2876	NM_201397.1	fwd:	CACCCTCTCTTCGCCTTCC	726	1	NM_201397.1; NM_000581.2
			rev:	GAGCTTGGGGTCGGTCATAA	806	1
GPX2	2877	NM_002083.3	fwd:	GCTTTCATTGCCAAGTCCTTCTAT	183	1	NM_002083.3
			rev:	TCATTCTGACAGTTCTCCTGATGT	418	1-2
GSR	2936	NM_001195104.1	fwd:	TTGCGTGAATGTTGGATGTGTA	437	1-2	NM_001195104.1; NM_001195103.1; NM_001195102.1; NM_000637.3
			rev:	ATGGGACTTGGTGAGATTGTTT	632	4-5
GSTP1 (F)	2950	NM_000852.3	fwd:	CACCCTGTACCAGTCCAATACC	432	4	NM_000852.3
			rev:	TCCTGCTGGTCCTTCCCATA	506	5
GUSB (F)	2990	NM_000181.3	fwd:	CATCGATGACATCACCGTCAC	812	4	NM_000852.3
			rev:	ACAGGTTACTGCCCTTGACA	897	5
HMOX1 (F)	3162	NM_002133.2	fwd:	CAGTCAGGCAGAGGGTGATA	688	3	NM_002133.2
			rev:	GCTCCTGCAACTCCTCAAA	765	4
HPRT1 (F)	3251	NM_000194.2	fwd:	GCTTTCCTTGGTCAGGCAGTA	605	6	NM_000194.2
			rev:	ACTTCGTGGGGTCCTTTTCAC	680	7
HSPA1A (F)	3303	NM_005345.5	fwd:	TCCTGTGTTTGCAATGTTGAA	2252	1	NM_005345.5
			rev:	CTGCATGTAGAAACCGGAAAA	2322	1
IL8	3576	NM_000584.3	fwd:	TTCAGAGACAGCAGAGCACAC	71	1	NM_000584.3
			rev:	AAGTTCTTTAGCACTCCTTGGCA	249	2
JUN (F)	3725	NM_002228.3	fwd:	AAGAACTCGGACCTCCTCAC	1209	1	NM_002228.3
			rev:	TGGATTATCAGGCGCTCCA	1288	1
KEAP1	9817	NM_012289.3	fwd:	AACTTCGCTGAGCAGATTGG	721	2	NM_012289.3; NM_203500.1
			rev:	CGTAGAACCGTCGCTGTT	946	3
LIG1 (F)	3978	NM_000234.2	fwd:	TGGGAAGTACCCGGACATCA	2205	19	NM_000234.2; NM_001289063.1; NM_001289064.1
			rev:	GCTTCGGTGTCCAGGATGAA	2285	20
LIG3 (F)	3980	NM_013975.3	fwd:	TCCAGGACTTCCTTCGGAAA	986	4	NM_013975.3; NM_002311.4
			rev:	CAGCAGCAGCTTCACTGTTA	1067	5
MAP3K5 (F)	4217	NM_005923.3	fwd:	ATCATTCGGAAGGCGGTACA	3833	25	NM_005923.3
			rev:	ACTCTCAGATGCAAGGCTGAA	3913	26
MDM2 (F)	4193	NM_002392.5	fwd:	CCATGATCTACAGGAACTTGGTA	626	5	NM_002392.5; NM_001145337.2
			rev:	GACACCTGTTCTCACTCACA	706	6
MGMT	4255	NM_002412.3	fwd:	TGTGAAATTCGGAGAAGTGA	434	4	NM_002412.3
			rev:	GAGGATGGGGACAGGATT	545	4-5
MLH1	4292	NM_001167618.1	fwd:	CTTCACCCAGACTTTGCTACC	1022	11-12	NM_001167618.1; NM_000249.3; NM_001258273.1; NM_001258274.1; NM_001167617.1, NM_001167619.1; NM_001258271.1
			rev:	GGCATAGACCTTATCACTACTTCC	1133	12
MSH2 (F)	4436	NM_000251.2	fwd:	CCAGCAGCAAAGAAGTGCTA	2727	15	NM_000251.2; NM_001258281.1
			rev:	TGTTTCACCTTGGACAGGAAC	2803	16
MT1X	4501	NM_005952.3	fwd:	ACCACGCTTTTCATCTGTCC	1	1	NM_005952.3
			rev:	GAGCAGTTGGGGTCCATTTC	88	1
MT2A	4502	NM_005953.3	fwd:	AACCTGTCCCGACTCTAG	55	1	NM_005953.3
			rev:	GAAGTCGCGTTCTTTACA	318	3
MYC	4609	NM_002467.4	fwd:	GCCGCATCCACGAAACTTTG	346	1	NM_002467.4
			rev:	GAGGCTGCTGGTTTTCCACTAC	562	1-2
NAT1	9	NM_000662.6	fwd:	AGGAAGAAGCAGCAATCTGTCT	83	2	NM_000662.6; NM_001160176.2; NM_001160171.2; NM_001160179.2; NM_001160170.2; NM_001160175.2; NM_001160173.2; NM_001160172.2
			rev:	TCGGATCTGGTGTTGAAGAATGT	256	3
NFE2L2	4780	NM_001145412.2	fwd:	CAGTCAGCGACGGAAAGAGTA	559	2	NM_001145412.2; NM_001145413.2; NM_006164.4
			rev:	GGGCAACCTGGGAGTAGTT	761	2-3
NFKB1	4790	NM_003998.3	fwd:	AGAGTGCTGGAGTTCAGGATAAC	1945	14-15	NM_003998.3; NM_001165412.1
			rev:	TGAAGGTGGATGATTGCTAAGTGT	2134	16
NFKB2	4791	NM_001077494.3	fwd:	CCTGACTTTGAGGGACTGTATC	2053	16-17	NM_001077494.3; NM_002502.5; NM_001288724.1; NM_001261403.2
			rev:	GGCTAGATGCAAGGCTGTT	2190	17
NFKBIA	4792	NM_020529.2	fwd:	ACTTTCGAGGAAATACCC	532	3	NM_020529.2
			rev:	GATAGAGGCTAAGTGTAGAC	686	4
NQO1 (F)	1728	NM_000903.2	fwd:	TCGGACCTCTATGCCATGAAC	309	2	NM_001286137.1; NM_000903.2; NM_001025434.1; NM_001025433.1
			rev:	AAAGTTCGCAGGGTCCTTCA	389	3
OGG1	4968	NM_002542.5	fwd:	GTGTACTAGCGGATCAAGTATGGA	513	2	NM_002542.5; NM_016819.3; NM_016820.3; NM_016828.2; NM_016826.2; NM_016827.2; NM_016829.2; NM_016821.2
			rev:	CAGTCGCACACCTTGGAATT	739	2-3
PARP1 (F)	142	NM_001618.3	fwd:	TTCTGGAGGACGACAAGGAA	1892	12	NM_001618.3
			rev:	GTTGCTACCGATCACCGTAC	1968	13
PCNA (F)	5111	NM_182649.1	fwd:	TCTGAGGGCTTCGACACCTA	363	1	NM_182649.1; NM_002592.2
			rev:	CATTGCCGGCGCATTTTAGTA	456	2
PLK3	1263	NM_004073.2	fwd:	ACTGTCCAGGTGAACTTC	1841	14-15	NM_004073.2
			rev:	GAAGCGAGGTAAGTACAAG	1953	15
PMAIP1	5366	NM_021127.2	fwd:	CAGTTGGAGGCTGAGGTTC	161	1	NM_021127.2
			rev:	TCCTGAGTTGAGTAGCACACT	309	2
POLB	5423	NM_002690.2	fwd:	AAGAAATTGCCTGGAGTAGGAACA	348	3-4	NM_002690.2
			rev:	CAGATGGACCAATGCCACTAACT	498	5-6
POLD1 (F)	5424	NM_002691.3	fwd:	AGCTGGTGGAGTCTAAGTACAC	2267	18	NM_002691.3; NM_001256849.1
			rev:	GACGGAGTCAGTGTCACCATA	2346	19
PPM1D (F)	8493	NM_003620.3	fwd:	AGCCAGAACTTCCCAAGGAAA	885	2	NM_003620.3
			rev:	ACTACACGATTCACCCCAGAC	966	3
PRDX1	5052	NM_002574.3	fwd:	GCCTTCCAGTTCACTGACAA	825	5	NM_002574.3; NM_001202431.1; NM_181696.2; NM_181697.2
			rev:	TTCGGCTGAATCTGAAGTCTTG	1049	6
RAD50 (F)	10111	NM_005732.3	fwd:	TCCCTCCTGGAACCAAAGGAA	571	2	NM_005732.3
			rev:	AGACGAATCTGGGCTCTCACA	652	3
RAD51 (F)	5888	NM_002875.4	fwd:	GGGAAGACCCAGATCTGTCA	693	5	NM_002875.4; NM_133487.3; NM_001164269.1; NM_001164270.1
			rev:	ATGTACATGGCCTTTCCTTCAC	778	6
RRM2B	50484	NM_015713.4	fwd:	CCTTGCGATGGATAGCAGATAGA	759	5	NM_015713.4; NM_001172477.1; NM_001172478.1
			rev:	AGTCCTGGCATAAGACCTCTC	894	6
SEPP1	6414	NM_005410.2	fwd:	AAACTGCTCTCTCACGACTCTC	619	4-5	NM_005410.2; NM_001085486.1; NM_001093726.1
			rev:	AGGTGCTGATGTCCATGATTGT	753	5
SIRT2	22933	NM_001193286.1	fwd:	TCAAGCCAACCATCTGTCACTA	722	6-7	NM_001193286.1; NM_012237.3; NM_030593.2
			rev:	CTCCACCAAGTCCTCCTGTT	849	8
SLC30A1	7779	NM_021194.2	fwd:	AGAAGTGGTGATACAGTGGAAGT	782	2	NM_021194.2
			rev:	GGGTCAGGGAAACATGGATTC	1014	2
SOD1	6647	NM_000454.4	fwd:	TGATCTCACTCTCAGGAGACCAT	459	4	NM_000454.4
			rev:	ACCACAAGCCAAACGACTTC	592	5
SOD2 (F)	6648	NM_001024466.1	fwd:	AGGATCCACTGCAAGGAACA	537	3	NM_001024466.1; NM_001024465.1; NM_000636.2
			rev:	GTGCTCCCACACATCAATCC	598	4
SULT1A1	6817	NM_001055.3	fwd:	AAGTTCATGGTCGGAGAAGTGT	599	5-6	NM_001055.3; NM_177530.2; NM_177529.2; NM_177534.2
			rev:	ACGGTGGTGTAGTTGGTCATAG	846	7
TFRC	7037	NM_003234.2	fwd:	CACCATCAAGCTGCTGAATGA	709	4-5	NM_003234.2; NM_001128148.1
			rev:	GCCTTACTATACGCCACATAACC	957	6
TNFRSF10B	8795	NM_003842.4	fwd:	GCACCACGACCAGAAACAC	679	4	NM_003842.4; NM_147187.2
			rev:	ACAATCACCGACCTTGACCAT	803	5
TP53	7157	NM_000546.5	fwd:	CGAGATGTTCCGAGAGCTGAAT	1216	10	NM_000546.5; NM_001126118.1; NM_001126114.2; NM_001126115.1; NM_001126113.2; NM_001126112.2; NM_001126117.1; NM_001126116.1
			rev:	TTTATGGCGGGAGGTAGACTGA	1345	11
TXN	7295	NM_001244938.1	fwd:	TTACAGCCGCTCGTCAGA	174	1	NM_001244938.1; NM_003329.3
			rev:	CCCACCTTTTGTCCCTTCTT	405	3-4
TXNRD1 (F)	7296	NM_003330.3	fwd:	GCATCCCTGGTGACAAAGAA	1317	7	NM_003330.3; NM_001093771.2; NM_182729.2; NM_182743.2; NM_182742.2; NM_001261445.1; NM_001261446.1
			rev:	CCAACAACCAGGGTCTTACC	1401	8
UGT1A1	54658	NM_000463.2	fwd:	TCCCAGGAATTTGAAGCCTACAT	874	1-2	NM_000463.2
			rev:	TCGTGTTGTTCGCAAGATTCG	1063	3
VEGFA	7422	NM_001025366.2	fwd:	TACATCTTCAAGCCATCC	1249	3	NM_001025366.2; NM_003376.5; NM_001204384.1; NM_001287044.1; NM_001171622.1; NM_001025368.2; NM_001025369.2; NM_001025367.2; NM_001025370.2; NM_001033756.2
			rev:	CTGTAGGAAGCTCATCTC	1410	4
XIAP	331	NM_001167.3	fwd:	AGGAGTGTCTGGTAAGAACTACTG	1205	4-5	NM_001167.3; NM_001204401.1
			rev:	GCATACTGTCTTTCTGAGCATTCA	1426	6
XPA (F)	7507	NM_000380.3	fwd:	ACATCATTCACAATGGGGTGATA	627	4	NM_000380.3
			rev:	ACCCCAAACTTCAAGAGACC	702	5
XPC (F)	7508	NM_004628.4	fwd:	TAAAGGGGTCCATGAGGACACA	698	5	NM_004628.4; NM_001145769.1
			rev:	CTGGCTGGCTGCAGATGTTA	786	6
XRCC5	7520	NM_021141.3	fwd:	TGATTTGCTGGAGGACATTGAAAG	404	3	NM_021141.3
			rev:	AATCGGCTGCTGAGGTCA	565	5
(F) primer pairs obtained from Fluidigm
