# Supplementary material for: Use of high-throughput RT-qPCR to assess modulations of gene expression profiles related to genomic stability and interactions by cadmium
Source: Arch Toxicol. 2015 Nov 2;90(11):2745–61. doi: 10.1007/s00204-015-1621-7 (PMC5065590; doi:10.1007/s00204-015-1621-7)
Supplement: Supplementary file 3 — Supplementary material 3 (XLSX 13 kb) [file 204_2015_1621_MOESM3_ESM.xlsx]

## Sheet: Tabelle1
Supplementary table 3: Evaluation of primer specificity. Specific amplicon sizes (base pairs (bp)) from agarose gel electrophoresis analysis and amplicon melting temperatures (Tm) determined from melting curve analysis with a conventional qPCR instrument (thermocycler) and BioMark system of all 95 selected genes.
Gene	amplicon size	Tm Amplicon (°C)
	[bp]	BioMark	qPCR
ABCB1 (F)	80	82	81
ABCC1 (F)	75	84	82
ACTB (F)	80	83	81
ADH1B	183	84	82
ALDH1A1	152	83	81
APAF1	139	82	80
APEX1	177	85	84
ATM (F)	83	81	79
ATR (F)	80	81	79
AXIN2	175	87	86
B2M	100	82	80
BAX (F)	136	87	85
BBC3	250	91	89
BCL2 (F)	117	76	75
BCL2L1	188	84	82
BRCA1	189	80	79
BRCA2 (F)	130	80	79
BTRC	211	82	80
CAT (F)	80	80	79
CCND1 (F)	95	84	83
CDKN1A	150	86	85
CDKN1B (F)	85	80	78
CDKN2B (F)	77	88	86
CYP1A1 (F)	79	82	80
DDB1	248	85	84
DDB2	205	84	82
DDIT3	127	82	80
E2F1 (F)	94	87	86
EGFR (F)	84	83	81
EPHX1	148	83	81
ERCC1 (F)	89	86	84
ERCC2 (F)	82	85	85
ERCC4 (F)	77	80	79
ERCC5 (F)	81	80	78
FTH1	176	83	81
G6PD (F)	80	84	82
GADD45A (F)	116	91	90
GAPDH (F)	61	83	81
GCLC (F)	71	81	79
GPX1 (F)	81	88	87
GPX2	236	88	86
GSR	196	83	81
GSTP1 (F)	75	84	83
GUSB (F)	86	83	81
HMOX1 (F)	78	83	81
HPRT1 (F)	76	81	80
HSPA1A (F)	71	76	75
IL8	179	85	84
JUN (F)	80	89	87
KEAP1	226	88	86
LIG1 (F)	81	83	81
LIG3 (F)	77	82	80
MAP3K5 (F)	81	82	80
MDM2 (F)	81	79	78
MGMT	112	86	84
MLH1	112	83	80
MSH2 (F)	77	78	77
MT1X	88	84	82
MT2A	264	91	89
MYC	217	89	87
NAT1	174	79	78
NFE2L2	203	83	81
NFKB1	190	86	85
NFKB2	138	89	87
NFKBIA	155	88	85
NQO1 (F)	81	80	79
OGG1	227	88	85
PARP1 (F)	77	82	80
PCNA (F)	94	86	84
PLK3	113	84	83
PMAIP1	149	91	89
POLB	151	80	79
POLD1 (F)	80	82	81
PPM1D (F)	82	80	79
PRDX1	225	85	84
RAD50 (F)	82	80	79
RAD51 (F)	86	84	82
RRM2B	136	81	79
SEPP1	135	80	79
SIRT2	128	86	84
SLC30A1	233	82	80
SOD1	134	83	81
SOD2 (F)	62	80	79
SULT1A	248	86	84
TFRC	249	82	80
TNFRSF10B	125	85	83
TP53	130	86	85
TXN	232	84	83
TXNRD1	85	82	80
UGT1A1	190	83	81
VEGFA	162	87	85
XIAP	222	80	78
XPA (F)	76	76	75
XPC (F)	89	82	81
XRCC5	162	82	80
(F) primer pairs obtained from Fluidigm
