# Supplementary material for: Use of high-throughput RT-qPCR to assess modulations of gene expression profiles related to genomic stability and interactions by cadmium
Source: Arch Toxicol. 2015 Nov 2;90(11):2745–61. doi: 10.1007/s00204-015-1621-7 (PMC5065590; doi:10.1007/s00204-015-1621-7)
Supplement: Supplementary file 4 — Supplementary material 4 (XLSX 19 kb) [file 204_2015_1621_MOESM4_ESM.xlsx]

## Sheet: Tabelle1
Supplementary table 4: Evaluation of primer efficiency. Slope, y-axis intercept and correlation coefficient (R2) from the linear regression trend line analysis of the calibration curves. Calibration curves were performed with a 200-fold dilution series of commercial standard cDNA (resp. cDNA from A549 cells indicated with a). Primer efficiencies and 95 % confidence intervals of efficiencies (CI o…
Gene	Slope	Intercept	R2	Efficiency	CI of E (Confidence interval of efficiency)
ABCB1	-3.46205	21.5795	0.99205	0.94467	90-99%
ABCC1	-3.42115	19.9301	0.99681	0.9602	93-99%
ACTB	-3.38461	15.9451	0.98906	0.97449	92-103%
ADH	-3.40746	20.4478	0.99046	0.9655	91-102%
ALDH1A1	-3.42347	15.8076	0.99133	0.9593	91-101%
APAF1	-3.41904	22.6707	0.98809	0.96101	90-103%
APEX1	-3.44569	17.7906	0.99639	0.95082	92-98%
ATM	-3.40251	19.863	0.99596	0.96744	93-100%
ATR	-3.41155	22.3605	0.98601	0.96391	90-103%
AXIN2	-3.26133	23.9543	0.99031	1.02592	94-111%
B2M	-3.41255	14.189	0.9964	0.96352	93-100%
BAX	-3.30695	20.0331	0.9883	1.00629	95-107%
BBC3a	-3.28	24.4	0.988	1.02	94-110%
BCL2	-3.58444	19.2674	0.99038	0.90101	85-95%
BCL2L1	-3.41394	18.2004	0.99107	0.96299	91-101%
BRCA1a	-3.64	17.9	0.99	0.88	84-93%
BRCA2a	-3.57	19.4	0.991	0.9	86-95%
BTRC	-3.48246	19.5782	0.98896	0.93711	88-99%
CAT	-3.4473	18.0636	0.99559	0.95022	92-99%
CCND1	-3.37947	17.3897	0.99634	0.97653	94-101%
CDKN1A	-3.41892	17.2724	0.99434	0.96106	92-100%
CDKN1B	-3.44243	19.5431	0.99549	0.95206	92-99%
CDKN2B	-3.40851	24.1141	0.98532	0.96509	89-104%
CYP1A1a	-3.58	24.2	0.971	0.9	92-99%
JUN	-3.35166	17.4498	0.9908	0.98774	93-104%
KEAP1	-3.46464	19.8506	0.99269	0.94371	90-99%
LIG1	-3.40512	21.1835	0.98776	0.96641	91-103%
LIG3	-3.48224	21.2079	0.98541	0.93719	87-100%
MAP3K5	-3.40691	18.9799	0.99442	0.96572	93-101%
MDM2	-3.41754	18.0501	0.99644	0.96159	93-99%
MGMT	-3.36425	21.8643	0.99528	0.98264	94-102%
MLH1	-3.38874	18.6943	0.98899	0.97285	92-103%
MSH2	-3.39276	22.3112	0.99352	0.97127	93-101%
MT1X	-3.39754	18.2529	0.98779	0.96938	91-103%
MT2A	-3.37931	17.5933	0.99034	0.9766	92-103%
MYC	-3.3652	19.9542	0.99362	0.98225	94-103%
NAT1	-3.45341	20.2784	0.98919	0.94791	89-100%
NFEL2L	-3.43137	17.4875	0.99517	0.95627	92-99%
NFKB1	-3.44924	19.8938	0.99788	0.94948	93-97%
NFKB2	-3.42784	21.5665	0.99679	0.95762	93-99%
NFKBIA	-3.3574	20.9402	0.9896	0.98541	93-104%
NQO1	-3.39996	19.8275	0.99562	0.96844	93-100%
OGG1	-3.36108	19.4382	0.99061	0.98392	93-104%
PARP1	-3.42502	18.5831	0.99584	0.9587	92-99%
PCNA	-3.42607	19.3413	0.99756	0.9583	93-98%
PLK3	-3.41428	22.2993	0.98685	0.96285	90-103%
PMAIP1a	-3.45	19	0.993	0.95	91-99%
POLB	-3.45423	19.4494	0.99574	0.9476	91-98%
DDB1	-3.40851	24.1141	0.99683	0.94706	89-104%
DDB2	-3.36622	21.0942	0.99313	0.98184	94-103%
DDIT3	-3.29174	21.3629	0.98915	1.01275	95-107%
E2F1	-3.30233	22.6439	0.98873	1.00824	95-107%
EGFR	-3.41409	17.6392	0.98964	0.96292	91-102%
EPHX1	-3.43349	16.1633	0.99672	0.95546	93-99%
ERCC1	-3.36747	19.5093	0.99431	0.98134	94-102%
ERCC2	-3.36872	20.8497	0.99541	0.98084	94-102%
ERCC4	-3.43865	20.6249	0.99435	0.95349	91-99%
ERCC5	-3.47067	19.2172	0.99602	0.94146	91-97%
FTH1	-3.36572	14.74	0.98886	0.98205	92-104%
G6PD	-3.4392	19.4677	0.99605	0.95328	92-99%
GADD45Aa	-3.78	21.9	0.917	0.84	70-97%
GAPDH	-3.37419	16.0112	0.98663	0.97864	92-104%
GCLC	-3.39454	20.3527	0.98856	0.97056	91-103%
GPX1	-3.34717	17.2263	0.99272	0.98957	94-104%
GPX2a	-3.5	15.9	0.992	0.93	89-98%
GSR	-3.4594	18.262	0.99142	0.94566	90-99%
GSTP1	-3.39605	15.1227	0.99291	0.96997	92-102%
GUSB	-3.41155	19.4281	0.99647	0.96391	93-100%
HMOX1	-3.47641	19.6073	0.99557	0.93934	90-97%
HPRT1	-3.47118	22.1802	0.9922	0.94127	90-99%
HSPA1A	-3.43663	17.5664	0.99606	0.95426	92-99%
IL8	-3.31897	23.7325	0.98501	1.00124	92-108%
POLD1	-3.35399	21.3947	0.98559	0.98679	91-106%
PPM1D	-3.34481	19.98	0.98887	0.99054	93-105%
PRDX1	-3.42734	18.8432	0.99625	0.95782	93-99%
RAD50	-3.35479	19.0261	0.98806	0.98647	93-105%
RAD51a	-3.57	19.5	0.99	0.91	85-96%
RRM2B	-3.39302	19.2338	0.99633	0.97116	94-100%
SEPP1	-3.32984	12.8355	0.99447	0.99671	96-104%
SIRT2	-3.35845	18.724	0.99151	0.98498	93-104%
SLC30A1	-3.5076	19.8039	0.98821	0.92795	87-98%
SOD1	-3.45224	18.8218	0.99176	0.94835	90-100%
SOD2	-3.43513	16.6616	0.99514	0.95483	92-99%
SULT1A1	-3.43271	20.1578	0.99297	0.95576	91-100%
TFRC	-3.51017	17.8763	0.99374	0.92702	89-97%
TFRSF10B	-3.35147	20.2976	0.9946	0.98782	95-103%
TP53	-3.38555	20.2725	0.99708	0.97412	94-100%
TXN	-3.38442	19.7001	0.99637	0.97457	94-101%
TXNRD1	-3.35088	18.8107	0.98615	0.98806	92-105%
UGT1A1	-3.44454	19.8001	0.9913	0.95126	90-100%
VEGFA	-3.30806	20.512	0.98745	1.00582	94-107%
XIAP	-3.468	20.7321	0.98768	0.94245	88-100%
XPA	-3.38919	19.1261	0.99566	0.97268	94-101%
XPC	-3.39786	19.3665	0.99493	0.96926	93-101%
XRCC5	-3.39964	16.5227	0.99533	0.96856	93-101%
cDNA from A549 cells indicated with a
